# Supplementary material for: Effect of a Hop Extract Standardized in 8-Prenylnaringenin on Bone Health and Gut Microbiome in Postmenopausal Women with Osteopenia: A One-Year Randomized, Double-Blind, Placebo-Controlled Trial
Source: Nutrients. 2023 Jun 9;15(12):2688. doi: 10.3390/nu15122688 (PMC10304064; doi:10.3390/nu15122688)
Supplement: Supplementary file 1 [file nutrients-15-02688-s001.zip]

Archive with 1 entries (1 files):
- nutrients-2406034-supplementary.pdf
